# Supplementary material for: Design, Synthesis, In Vitro and In Vivo Characterization of Selective NKCC1 Inhibitors for the Treatment of Core Symptoms in Down Syndrome
Source: J Med Chem. 2021 Jun 17;64(14):10203–29. doi: 10.1021/acs.jmedchem.1c00603 (PMC8311653; doi:10.1021/acs.jmedchem.1c00603)
Supplement: Supplementary file 2 — jm1c00603_si_002.csv [file jm1c00603_si_002.csv]

Compound Id	SMILE
1	O=S(C1=CC(C(O)=O)=CC=C1NCCCCCCCC(F)(F)F)(N(C)C)=O
3	O=S(C1=CC([N+]([O-])=O)=CC=C1NCCCCCC)(NC)=O
4	CC(C)(C)CCNC1=CC=C([N+]([O-])=O)C=C1S(=O)(NC)=O
5	CCCCNC1=CC=C([N+]([O-])=O)C=C1S(=O)(N)=O
6	O=S(C1=CC([N+]([O-])=O)=CC=C1NCCCCCC)(N)=O
7	O=S(C1=CC([N+]([O-])=O)=CC=C1NCCCCCCCC)(N)=O
8	CC(C)(C)CCNC1=CC=C([N+]([O-])=O)C=C1S(=O)(N)=O
9	CCCCNC1=CC=C([N+]([O-])=O)C=C1S(=O)(NC)=O
10	O=S(C1=CC([N+]([O-])=O)=CC=C1NCCCCCCCC)(NC)=O
11	CCCCNC1=CC=C([N+]([O-])=O)C=C1S(=O)(N(C)C)=O
12	O=S(C1=CC([N+]([O-])=O)=CC=C1NCCCCCC)(N(C)C)=O
13	O=S(C1=CC([N+]([O-])=O)=CC=C1NCCCCCCCC)(N(C)C)=O
14	CC(C)(C)CCNC1=CC=C([N+]([O-])=O)C=C1S(=O)(N(C)C)=O
15	CCCCNC1=CC=C(C(O)=O)C=C1S(=O)(N)=O
16	O=S(C1=CC(C(O)=O)=CC=C1NCCCCCC)(N)=O
17	O=S(C1=CC(C(O)=O)=CC=C1NCCCCCCCC)(N)=O
18	CC(C)(C)CCNC1=CC=C(C(O)=O)C=C1S(=O)(N)=O
19	CCCCNC1=CC=C(C(O)=O)C=C1S(=O)(NC)=O
20	O=S(C1=CC(C(O)=O)=CC=C1NCCCCCC)(NC)=O
21	O=S(C1=CC(C(O)=O)=CC=C1NCCCCCCCC)(NC)=O
22	CC(C)(C)CCNC1=CC=C(C(O)=O)C=C1S(=O)(NC)=O
23	O=S(C1=CC(C(O)=O)=CC=C1NCCCC)(N(C)C)=O
24	O=S(C1=CC(C(O)=O)=CC=C1NCCCCCC)(N(C)C)=O
25	O=S(C1=CC(C(O)=O)=CC=C1NCCCCCCCC)(N(C)C)=O
26	O=S(C1=CC(C(O)=O)=CC=C1NCCC(C)(C)C)(N(C)C)=O
27	O=S(C1=CC(C(O)=O)=CC=C1NCCCC(F)(F)F)(N(C)C)=O
28	O=S(C1=CC(C(O)=O)=CC=C1NCCCCCC(F)(F)F)(N(C)C)=O
29	O=S(C1=CC(C(O)=O)=CC=C1NCCOC)(N(C)C)=O
30	O=S(C1=CC(C(O)=O)=CC=C1NCCCCOC)(N(C)C)=O
31	O=S(C1=CC(C(O)=O)=CC=C1NCCCCCCOC)(N(C)C)=O
32	O=S(C1=CC(C(O)=O)=CC=C1NCCCCCCCC(F)(F)F)(NC)=O
33	O=S(C1=CC(C(O)=O)=CC=C1NCCCCCCCC(F)(F)F)(N2CCCC2)=O
34	O=S(C1=CC(C(O)=O)=CC=C1NCCCCCCCC(F)(F)F)(N2CCCCC2)=O
35	O=S(C1=CC(C(O)=O)=CC=C1NCCCCCCCC(F)(F)F)(N2CCOCC2)=O
36	O=S(C1=CC(C(O)=O)=CC=C1NCCCCCCCC(F)(F)F)(NC2CCCC2)=O
37	O=S(C1=CC(C(O)=O)=CC=C1NCCCCCCCC(F)(F)F)(NC2CCCCC2)=O
38	O=S(C1=CC(C(O)=O)=CC=C1NCCCCCCCC(F)(F)F)(NC2CCOCC2)=O
39	O=S(C1=CC(C(O)=O)=C(Cl)C=C1NCCCCCCCC(F)(F)F)(N(C)C)=O
40	O=S(C1=CC(C(O)=O)=C(O)C=C1NCCCCCCCC(F)(F)F)(N(C)C)=O
41	O=S(C1=CC(C(O)=O)=C(OC)C=C1NCCCCCCCC(F)(F)F)(N(C)C)=O
42	O=S(C1=CC(C(O)=O)=C(OCC)C=C1NCCCCCCCC(F)(F)F)(N(C)C)=O
43	O=S(C1=CC(C(O)=O)=C(OC2CCCC2)C=C1NCCCCCCCC(F)(F)F)(N(C)C)=O
